# Supplementary material for: Fetal MRI deep learning segmentation of body and lung in congenital diaphragmatic hernia
Source: Radiol Adv. 2024 Dec 12;2(1):umae034. doi: 10.1093/radadv/umae034 (PMC12429181; doi:10.1093/radadv/umae034)
Supplement: umae034_Supplementary_Data [file umae034_Supplementary_Data.zip]

Archive with 14 entries (14 files):
- 503781289_94544785_1731526766629.pdf
- 503781290_81200608_1731523128244.pdf
- 503781291_123602110_1731749792442.pdf
- 503781292_118140375_1731926403072.pdf
- 503781294_94544770_1731566877245.pdf
- 503781297_67564794_1731525610007.pdf
- 503781300_112307929_1731573147099.pdf
- 503781303_98138336_1731569867429.pdf
- 503781305_112307283_1731524148475.pdf
- 504878339_75429303_1732214864153.pdf
- 504878342_98138197_1733392323610.pdf
- 504878346_98138266_1733411150339.pdf
- 504878348_123601777_1733246039102.pdf
- Supplement.pdf
